# Supplementary material for: Correction: Gender and mental health of adolescents: A conceptual framework developed in a Delphi study
Source: PLoS One. 2026 Apr 8;21(4):e0346634. doi: 10.1371/journal.pone.0346634 (PMC13061248; doi:10.1371/journal.pone.0346634)
Supplement: S1 Data — (ZIP) [file pone.0346634.s001.zip]

Archive with 6 entries (6 files):
- DataDelphiRound1_YesNo_anonym1.csv
- DataDelphiRound2_YesNo.csv
- DataDelphiRound3_YesNo.csv
- Limesurvey_Questionnaire Delphi round 1.pdf
- Limesurvey_Questionnaire Delphi round 2.pdf
- Limesurvey_Questionnaire Delphi round 3.pdf
