# Supplementary material for: Correction: Gender and mental health of adolescents: A conceptual framework developed in a Delphi study
Source: PLoS One. 2026 Apr 8;21(4):e0346634. doi: 10.1371/journal.pone.0346634 (PMC13061248; doi:10.1371/journal.pone.0346634)
Supplement: S1 Data — (ZIP) [file pone.0346634.s001.zip › DataDelphiRound1_YesNo_anonym1.csv]

	X	Response.ID	Sex.gender.definitions...We.define.sex.as.follows....Sex.refers.to.a.set.of.biological.attributes..It.is.primarily.associated.with.physical.and.physiological.features.including.chromosomes..gene.expression..hormone.levels.and.function..and.reproductive.sexual.anatomy..Sex.is.usually.categorized.as.female.or.male.but.there.is.variation.in.the.biological.attributes.that.comprise.sex.and.how.those.a…	In.addition.to.gender.identity.and.sex.assigned.at.birth..which.of.those.other.aspects.of.common.gender.concepts..theories.or.approaches.do.you.think.are.most.essential.for.the.social.environment...and.mental.health.of.adolescents..Please.put.the.following.aspects.in.order.of.importance..putting.the.aspects.that.seem.most.important.at.the.top..If.you.cannot.assign.some.aspects..leave.them.unorder…	In.addition.to.gender.identity.and.sex.assigned.at.birth..which.of.those.other.aspects.of.common.gender.concepts..theories.or.approaches.do.you.think.are.most.essential.for.the.social.environment...and.mental.health.of.adolescents..Please.put.the.following.aspects.in.order.of.importance..putting.the.aspects.that.seem.most.important.at.the.top..If.you.cannot.assign.some.aspects..leave.them.unorder…	In.addition.to.gender.identity.and.sex.assigned.at.birth..which.of.those.other.aspects.of.common.gender.concepts..theories.or.approaches.do.you.think.are.most.essential.for.the.social.environment...and.mental.health.of.adolescents..Please.put.the.following.aspects.in.order.of.importance..putting.the.aspects.that.seem.most.important.at.the.top..If.you.cannot.assign.some.aspects..leave.them.unorder…	In.addition.to.gender.identity.and.sex.assigned.at.birth..which.of.those.other.aspects.of.common.gender.concepts..theories.or.approaches.do.you.think.are.most.essential.for.the.social.environment...and.mental.health.of.adolescents..Please.put.the.following.aspects.in.order.of.importance..putting.the.aspects.that.seem.most.important.at.the.top..If.you.cannot.assign.some.aspects..leave.them.unorder…	In.addition.to.gender.identity.and.sex.assigned.at.birth..which.of.those.other.aspects.of.common.gender.concepts..theories.or.approaches.do.you.think.are.most.essential.for.the.social.environment...and.mental.health.of.adolescents..Please.put.the.following.aspects.in.order.of.importance..putting.the.aspects.that.seem.most.important.at.the.top..If.you.cannot.assign.some.aspects..leave.them.unorder…	If.you.wish..please.comment.on.your.rating....13	Do.you.know.of.any.other.gender.concepts.relevant.for.the.social.environment.and.mental.health.of.adolescents.	Do.you.know.of.any.other.gender.concepts.relevant.for.the.social.environment.and.mental.health.of.adolescents...Comment.	How.important.do.you.find.these.gender.approaches.to.adolescent.mental.health..Please.rate.each.approach.individually....Considering.gender.as.a.continuum.between.masculinity.and.femininity.	How.important.do.you.find.these.gender.approaches.to.adolescent.mental.health..Please.rate.each.approach.individually....Multidimensionality.approach...	How.important.do.you.find.these.gender.approaches.to.adolescent.mental.health..Please.rate.each.approach.individually....Multi.level.approach...	How.important.do.you.find.these.gender.approaches.to.adolescent.mental.health..Please.rate.each.approach.individually....Intersectionality.approach...	How.important.do.you.find.these.gender.approaches.to.adolescent.mental.health..Please.rate.each.approach.individually....Gender.power.relations...	How.important.do.you.find.these.gender.approaches.to.adolescent.mental.health..Please.rate.each.approach.individually....Embodiment.approach...	How.important.do.you.find.these.gender.approaches.to.adolescent.mental.health..Please.rate.each.approach.individually....Decolonial.lens...	If.you.wish..please.comment.on.your.rating....23	...24	X.Comment.	...26	Which.gender.norms.do.you.think.are.of.particular.importance.for.the.mental.health.of.adolescents..Please.write.your.ideas.for.gender.norms.and.their.possible.impact.for.the.mental.health.of.adolescents.into.the.text.box..You.can.also.repeat.those.you.mentioned.in.the.previous.question...E.g..not.sharing.emotions...gt..can.lead.to.substance.misuse	Is.there.something.you.would.like.to.add.that.has.not.been.addressed.in.this.part.or.is.there.something.you.would.like.to.comment.on....28	Is.there.something.you.would.like.to.add.that.has.not.been.addressed.in.this.part.or.is.there.something.you.would.like.to.comment.on...Comment....29	What.aspects.of.adolescent.mental.health.are.particularly.affected.by.gender.norms..Please.rate.the.importance.of.the.following.outcomes.for.adolescents..mental.health.according.to.how.much.they.are.affected.by.gender.norms...Mental..social.and.physical.well.being.	What.aspects.of.adolescent.mental.health.are.particularly.affected.by.gender.norms..Please.rate.the.importance.of.the.following.outcomes.for.adolescents..mental.health.according.to.how.much.they.are.affected.by.gender.norms...Depressiveness.	What.aspects.of.adolescent.mental.health.are.particularly.affected.by.gender.norms..Please.rate.the.importance.of.the.following.outcomes.for.adolescents..mental.health.according.to.how.much.they.are.affected.by.gender.norms...Connectedness.	What.aspects.of.adolescent.mental.health.are.particularly.affected.by.gender.norms..Please.rate.the.importance.of.the.following.outcomes.for.adolescents..mental.health.according.to.how.much.they.are.affected.by.gender.norms...Body.image.	What.aspects.of.adolescent.mental.health.are.particularly.affected.by.gender.norms..Please.rate.the.importance.of.the.following.outcomes.for.adolescents..mental.health.according.to.how.much.they.are.affected.by.gender.norms...Self.efficacy.	What.aspects.of.adolescent.mental.health.are.particularly.affected.by.gender.norms..Please.rate.the.importance.of.the.following.outcomes.for.adolescents..mental.health.according.to.how.much.they.are.affected.by.gender.norms...Coping.	What.aspects.of.adolescent.mental.health.are.particularly.affected.by.gender.norms..Please.rate.the.importance.of.the.following.outcomes.for.adolescents..mental.health.according.to.how.much.they.are.affected.by.gender.norms...Self.control.	What.aspects.of.adolescent.mental.health.are.particularly.affected.by.gender.norms..Please.rate.the.importance.of.the.following.outcomes.for.adolescents..mental.health.according.to.how.much.they.are.affected.by.gender.norms...Sense.of.coherence.	What.aspects.of.adolescent.mental.health.are.particularly.affected.by.gender.norms..Please.rate.the.importance.of.the.following.outcomes.for.adolescents..mental.health.according.to.how.much.they.are.affected.by.gender.norms...Happiness.	What.aspects.of.adolescent.mental.health.are.particularly.affected.by.gender.norms..Please.rate.the.importance.of.the.following.outcomes.for.adolescents..mental.health.according.to.how.much.they.are.affected.by.gender.norms...Life.purpose.	What.aspects.of.adolescent.mental.health.are.particularly.affected.by.gender.norms..Please.rate.the.importance.of.the.following.outcomes.for.adolescents..mental.health.according.to.how.much.they.are.affected.by.gender.norms...Suicidal.behaviour.	What.aspects.of.adolescent.mental.health.are.particularly.affected.by.gender.norms..Please.rate.the.importance.of.the.following.outcomes.for.adolescents..mental.health.according.to.how.much.they.are.affected.by.gender.norms...Resilience.	What.aspects.of.adolescent.mental.health.are.particularly.affected.by.gender.norms..Please.rate.the.importance.of.the.following.outcomes.for.adolescents..mental.health.according.to.how.much.they.are.affected.by.gender.norms...Risky.behaviour.	What.aspects.of.adolescent.mental.health.are.particularly.affected.by.gender.norms..Please.rate.the.importance.of.the.following.outcomes.for.adolescents..mental.health.according.to.how.much.they.are.affected.by.gender.norms...Substance.misuse.	If.you.wish..please.comment.on.your.rating....44	Do.you.know.of.any.other.mental.health.outcomes.that.are.linked.to.experiences.of.gender.for.adolescents.	Do.you.know.of.any.other.mental.health.outcomes.that.are.linked.to.experiences.of.gender.for.adolescents...Comment.	Is.there.something.you.would.like.to.add.that.has.not.been.addressed.in.this.part.or.is.there.something.you.would.like.to.comment.on....47	Is.there.something.you.would.like.to.add.that.has.not.been.addressed.in.this.part.or.is.there.something.you.would.like.to.comment.on...Comment....48	We.propose.these.five.social.environmental.levels.as.particularly.important.for.the.gender.norms.of.adolescents..Do.you.know.of.any.other.social.environment.levels.relevant.for.experiences.of.gender.for.adolescents.that.are.not.portrayed.in.this.illustration.......	We.propose.these.five.social.environmental.levels.as.particularly.important.for.the.gender.norms.of.adolescents..Do.you.know.of.any.other.social.environment.levels.relevant.for.experiences.of.gender.for.adolescents.that.are.not.portrayed.in.this.illustration..........Comment.	If.you.wish..please.comment.on.the.proposed.social.environment.levels.	In.the.different.proposed.social.environment.levels.in.the.previous.question..different.actors.may.play.a.role.for.shaping.the.gender.norms.of.adolescents..Which.of.the.following.actors.are.important.to.be.included.in.the.afore.mentioned.levels..Please.choose.the.level.in.which.they.play.the.greatest.role....School.environment..teachers..classmates.etc...	In.the.different.proposed.social.environment.levels.in.the.previous.question..different.actors.may.play.a.role.for.shaping.the.gender.norms.of.adolescents..Which.of.the.following.actors.are.important.to.be.included.in.the.afore.mentioned.levels..Please.choose.the.level.in.which.they.play.the.greatest.role....Media..e.g..television..newspapers..movies.etc...
1	1	2	NA	NA	NA	NA	NA	NA	NA	NA	No	4	4	4	4	4	4	4	Very important	NA	Yes	Promote gender norms	Protect sexual rights	2	Freedom of expression	4	4	4	4	4	4	4	4	4	4	4	4	4	4	Very important	1	Psychosocial support	2	Counselling	0	Tell me	Interaction and community	5	4
2	2	3	NA	5	2	1	4	3	Gender relation which is equal, fair is the most priority	0	NA	2	4	4	4	4	4	4	NA	0	NA	Religious teachings are important including the religious teachers and dogma.	Man is the leader can lead the sense of pride and a burden to men to show his strength. Also men can use violence to push disciplined toward women as subordinate to men. Woman is subordinated to men and weak must be protected by men which made women dependent and insecure. Women dress code which imposed by the dogma such as forced hijab in Indonesia	2	NA	4	4	4	4	4	4	4	4	4	4	4	4	4	4	NA	NA	All are very important and connected but also influenced by age too.	NA	NA	1	How about social media as this is very important now.	Add social media	4	3
3	3	11	NA	5	2	4	1	3	I don't know what you mean exactely by "sexuality" - that of individual young people or sexuality norms in society? Also: All of these aspects are so interconnected and I don't think ranking them makes a lot of sense. Also: What do you mean by "current sex"?	1	Sexual Scripts Sexuality Norms Sexual Orientation	1	4	3	4	4	3	4	I didn't rate "Considering gender as a continuum between masculinity and femininity" very high, because I don't think that that is theoretically correct. When understanding gender als social roles, then there is no continuum, when understanding gender as identity, then there is more than a continnum (because e.g. agender people exist).	0	NA	All of them? Any expectations about likes and dislikes, emotions, sexuality, family, roles in society, etc.	Especially the ones about sexuality	2	You need to think about your conceptualization of 'gender' again and what exactely you mean by that (e. g. the difference between gender and gender identity)	3	4	3	4	2	4	3	3	3	1	3	3	4	3	NA	NA	NA	NA	NA	0	NA	NA	4	1
4	4	13	NA	3	4	2	5	1	NA	1	Gender bias/stigmatization	4	3	3	4	4	2	1	NA	0	NA	Machismo (for boys) Submissiveness (for girls) Heteronormative pressures (for both genders)	Not admitting to weaknesses -> not seeking help (particularly for boys)	1	NA	4	4	4	4	3	4	4	3	4	2	4	3	4	4	NA	1	Anxiety	NA	NA	0	Workplace/educational institution are part of Community	Fine	3	2
5	5	15	NA	1	4	3	2	5	NA	0	NA	2	4	3	4	4	2	2	NA	0	NA	Social interactions between friends and family members, cultural background (related to family)	Social interactions between friends and family members - lead to feeling very alone, no one to talk to - low mood, depression, extreme suicidal feelings cultural background (related to family) - expectations that young person should fit a certain role/ stereotype, outside of this role and the young person may not be accepted, both within and outside of the family. There are wider consequences the…	1	NA	3	2	3	4	2	3	3	2	3	2	2	2	3	2	NA	0	NA	1	NA	0	NA	NA	5	4
6	6	20	NA	2	5	1	3	4	NA	0	NA	4	4	1	4	4	4	1	NA	NA	NA	Woman must give birth and take care of the children, just must either fit in masculine or feminine role expectations	Getting to know their own identity without having role models, because often parents are still behaving according to old role models (binary, woman with children, man working and earning money)	1	NA	4	4	4	4	2	2	2	4	3	4	3	3	2	2	NA	1	Eating disorders (avoiding body changes torwards female sex by not eating)	1	NA	1	Social media - a lot of free time is spent there, has developed into a new field where interactions take place in a specific way	NA	3	5
7	7	23	NA	5	2	4	1	3	Human beings interacting with each other create the truth and define (lived) norms, hwo they interact hast the power to define social norms and to turn down discrimination and stigmatisation	0	NA	2	2	4	4	3	1	1	NA	0	NA	Media, especially social media have a very strong influence on adolescents and their gender norms, they set the standards fro appearance , body shape, dressing, hair cut, etc. if you divert from them you are not part of the peer-group.	see above	1	NA	3	3	3	4	4	3	2	2	3	3	2	3	3	3	NA	0	NA	1	NA	1	well, friends and family are part of interrelational but it could be diversified and in addition also sports-clubs, music bands, hobbies, school I differentiate because there could be very important role models that influence adolescents	NA	4	5
8	8	24	NA	2	5	4	NA	NA	NA	1	Gender norms - society's expectations of what it means to be a woman/girl and man/boy	3	4	4	4	4	2	2	I assumed that by "approach" you mean approaches to research on adolescent mental health	0	NA	Body image - for example, girls should be thin, boys should be muscular - but this is context dependent Appearance and expression - girls should look pretty, wear makeup, smile Boys should not cry or show weakness Girls shouldn't have sex before marriage, but boys should be sexually experienced; girls who have a lot of sex are promiscuous Girls aren't good at science and math (although I think th…	For adolescent mental health, I think the most important genders norms are around body image and appearance, as well as around what are considered appropriate sexual behaviors. However, what they see reflected in the norms for adult gender roles and relations, can influence their future roles and relations, which will influence their long term mental health.	1	NA	3	3	4	4	3	3	3	4	3	3	3	3	4	3	They all seem very important - but I tried to limit that category to just a few	1	Care-seeking behavior - gender norms may prevent adolescents from seeking care around sexual and reproductive health, which may lead to poor mental health	1	NA	0	NA	NA	3	3
9	9	25	NA	2	5	4	1	3	NA	NA	NA	1	3	4	3	4	1	2	NA	NA	NA	this probably depends on the country context! In the context of Ethiopia we find gendered household roles, young men being laughed at when doing the dishes. Young women not going to school in order to help their mothers	unequal responsibilities and overburdening - frustration, stress, anxiety, depression	NA	NA	4	2	2	3	3	3	1	2	3	3	1	3	3	1	NA	NA	NA	NA	NA	1	household	Interrelational are all the categories apart of individual	3	2
10	10	26	NA	2	3	1	4	5	NA	0	NA	4	4	3	3	4	2	1	NA	NA	NA	The idea that certain household chores like cooking and house cleaning is for girls.	Stigma about sexuality leads to depression Early pubertal development - girls developing secondary sexual characteristics like breast earlier than usual leads to emotional distress and depression.	1	NA	4	3	3	4	4	4	2	2	4	3	4	2	4	4	NA	0	NA	1	NA	1	Structural environment	NA	3	2
11	11	29	NA	3	4	2	5	1	NA	0	NA	2	3	3	4	4	3	3	NA	0	NA	In case of societies that have patriarchal influence, both female and male adolescents tend to inherit traditional gender roles. For example: girls tend to take up more household responsibilities and boys tend to take more responsibilities from out of the house. Also, families tend to allow boys to venture out while girls are limited to "safe" environments. Thus, boys are more likely to learn ski…	Being limited to safe environments ---> not able to take calculated risks when growing up learning limited skills set---> not able to contribute equally to household and outer responsibilities as an adult leading to perpetuating the gender roles further.	1	NA	4	2	2	4	2	2	4	3	4	4	2	3	4	4	NA	0	NA	1	NA	0	NA	NA	4	3
12	12	30	NA	2	3	5	4	1	NA	0	NA	3	4	4	4	3	3	4	NA	0	NA	body image sexual debut/sexual activity (slut v virgin)] family expectations - in some places early/child marriage toxic masculinity	body image sexual debut/sexual activity (slut v virgin)]	1	NA	4	3	3	3	2	2	2	2	3	3	3	2	3	3	NA	0	NA	1	NA	1	Institutional - i.e. schools, etc Where does policy/structural fall?	NA	3	2
13	13	31	NA	1	2	4	5	3	NA	1	Social role theory -- in my opinion, this goes beyond sex/gender roles and should be considered b/c it links sex/gender with societal characteristics. (Thoits PA. Multiple identities and psychological well-being: A reformulation and test of the social isolation hypothesis. Am Sociol Rev. 1983:174-187.)	3	3	4	1	2	4	0	NA	1	Constrained choice framework -- this is crucial, in my opinion, b/c it links macro-level factors (social norms, policies, etc.) to individual choices (e.g., health behaviors) and, therefore, health outcomes. Bird CE, Rieker PP. Gender and Health. The Effects of Constrained Choices and Social Policies. Cambridge, UK: Cambridge University Press; 2008. Rieker PP, Bird CE. Rethinking gender differenc…	For adolescent boys: - choosing occupations/professions that promise financial success - suppressing emotions and "acting tough", even if it is to one's disadvantage -- e.g., by smoking, drinking alcohol, engaging in physical fights, tolerating physical pain (e.g., teenage male circumcision in many cultures) - underscore and "prove" one's masculinity in everyday life (e.g., through athletic engag…	There is some evidence that "traditional" gender norms are associated with greater risk of substance use (disorders) and other "externalizing" behaviors among men, and decreased risk among women; it seems likely that this applies to adolescents, too. There is considerably less and inconsistent evidence for "internalizing" disorders (e.g., depression, anxiety), which tend to more prevalent among w…	2	The impact of biological sex on mental health -- specifically on internalizing disorders -- and the interaction of evolutionary factors with gender (norms) should not be underestimated. There is accumulating evidence (see below for some references) that individuals in more gender egalitarian societies (e.g., the Nordic countries) are more likely to exhibit personality traits and select occupation…	4	2	2	3	2	1	1	1	1	1	3	2	4	4	I would expect the strongest relationship to exist between gender norms and outcomes that are behavioral in nature (e.g., substance use, suicidal behavior). Complex constructs such as sense of coherence or resilience, but also depressive disorders/symptoms, are probably considerably less affected by gender norms.	1	Potentially (symptoms of) anxiety disorders, which seem to be of increasing prevalence in this population.	1	NA	1	I think the level of families (or equivalent immediate social environment) deserves to be included at its own right -- I would consider this to be above "interrelational" (which sounds more like friends, classmates, etc.).	See above.	4	2
14	14	32	NA	2	3	5	1	4	I do not have sufficient experience in adolescents' mental health to accurately rank these. They are rather some generally informed judgements.	0	NA	4	3	3	4	4	3	4	NA	NA	NA	toxic masculinity; care burdens on girls; sexualization of predominately cis-girls but also other genders	toxic masculinity --> abusive behaviour care burdens on girls --> accepting additional care roles as normal sexualization of predominately cis-girls but also other genders --> victims can feel reduced to looks, lower self=worth, use of abuse behaviour towards the victim ("she asked for it wearing that skirt")	1	NA	2	2	2	2	2	2	2	2	2	2	2	2	2	2	NA	NA	NA	NA	NA	1	I would add regional between national and global. Many different structures are based on regional norms or regional governance systems.	I wonder if there needs to be a distinction between virtual and in person or that what extend this would matter?	3	2
15	15	35	NA	4	5	1	3	2	NA	0	NA	2	1	3	4	1	2	3	NA	0	NA	- underperforming in certain school subjects (e.g. math for girls) to meet stereotypes - being outgoing, physically active, a "class clown" (for boys)	- being outgoing, physically active, a "class clown" (for boys) -> overdiagnosis of ADHS in boys and potentially underdiagnosis of depression	1	NA	2	3	1	4	1	1	2	1	2	1	3	1	4	3	NA	NA	NA	1	NA	0	NA	NA	3	5
16	16	37	NA	2	1	5	3	4	NA	1	Machismo is an important gender concept which significantly impacts the mental health, risk-taking propensity especially among male adolescents. It also presents various consequences for relationship development and other aspects of social environment for both male and female adolescents.	2	4	3	4	2	1	2	NA	0	NA	-Norms surrounding expected body shape, features and body weight (for both adolescent boys and girls, but especially boys) -Norms surrounding romantic relationships (pressure surrounding have a romantic partner at a certain age, and especially for boys, norms around having many partners as being macho/cool) -Norms around freedoms and parental/adult monitoring (too much expectation of excessive fr…	-Norms surrounding expected body shape, features and body weight (for both adolescent boys and girls, but especially boys) -Norms around freedoms and parental/adult monitoring (too much expectation of excessive freedom and 'too old to take instructions')	1	NA	4	4	3	2	2	4	2	1	3	2	2	2	4	3	There are some aspects mentioned in the list, which I think are not aspects of mental health but actually are factors falling within the gender norms bracket or are determinants/risk factors of mental health. E.g. norms surrounding body image impact mental health, but body image itself is not a mental health aspect. Self-efficacy, self-control, connectedness, life of purpose are for example facto…	0	NA	1	NA	1	Although contestable, I feel like the 'digital social environment' should be a form of environmental level. From an individual perspective, I feel like the internet and other forms of media sometimes are not representative of some of the other levels and could probably form a separate social environment	Although contestable, I feel like the 'digital social environment' should be a form of environmental level. From an individual perspective, I feel like the internet and other forms of media sometimes are not representative of some of the other levels and could probably form a separate social environment	3	3
17	17	38	NA	1	3	2	5	4	NA	0	NA	4	3	3	2	2	0	0	NA	0	NA	have muscles (for adolescent boys), be slim (for adolescent girls), be good-looking /attractive (for both sexes), be accepted (for gender-diverse adolescents), have equal rights (for adolescent girls and gender-diverse adolescents)	be accepted the way you are	1	NA	4	3	4	4	2	1	0	3	4	2	2	2	3	1	NA	0	NA	1	NA	0	NA	NA	4	1
18	18	43	NA	1	2	4	5	3	NA	0	NA	2	3	3	3	2	2	1	looking multidimensionally is very helpful for understanding mental health as a whole	NA	NA	The family has an influence on how the teenager is formed. The family as their closest environment will provide a role model about how a man or woman should behave and what they think. Children will think that women are equal to men when they see that their father and mother provide the same opportunities to develop as women and men, or vice versa.	All factors, both internal and external, teenagers have a big influence on their mental health. When their external environment provides examples of discrimination and inequality, this will make teenagers think that this is a normal thing so that they will probably do inequality to other people too, so that they do not realize that what they are doing is wrong because internally they understand t…	1	NA	3	3	4	4	3	4	3	1	2	2	2	3	4	1	Body image problems are greatly influenced by how teenagers view themselves as women or men. When he understands that he does not currently have the concept of male or female, he will experience problems with his self-image. Coping certainly greatly influences how a man or woman behaves when there is a problem.	0	NA	1	I think its enough	0	School is part of the community	The individual level is an internal factor regarding how teenagers develop themselves with their own abilities which involve their thoughts and feelings which of course really underlie teenagers in forming gender norms. This can be formed well if the right stimulation is given starting from before conception and birth so that teenagers can form individuals who are able to interact externally, bot…	3	5
19	19	44	NA	5	2	3	1	4	NA	1	masculinities (see MANFOKUS study and happy to talk about this too but obviously mental health looks very different for men performing hegemonic masculinities)	2	4	4	4	3	3	2	not so much a continuum but a spectrum in my opinion!	1	not sure if you mean this by embodiment but the whole materiality of brain question is quite interesting (studies show that more variety amongst sex than between genders, see Gina Rippon for instance, interesting when it comes down to prevalence of mental health disorders and synaptic pruning maybe) also important: parenthood.. e.g. post-partum depression, maybe especially interesting queer paren…	you should perhaps have clarified the geographical area or cultural context here... for men: self-sacrifice, being strong, physical over mental health, fun, cool, risk taking (no pussy), working hard, needing to be PC/feminist (see that changing), not being a 'snowflake' for women (also really changing and dependent on context but maybe a few less obvious ones include: being mother/caring and suc…	for men I think it is hard to grapple with their loss of the breadwinner role, that now they need to "deliver" more, there is some resentment towards that which can lead to political radicalisation/isolation/rumination which can lead to anger, violence or depression, for women that new sense of empowerment and "not giving a shit" often feels to me like a lot of repressed anger, trauma and sadness…	2	again, this is so generic, really would be helpful to narrow this down to a use case or some sort of cultural frame	4	3	2	2	2	2	3	2	0	0	2	2	2	2	all of them are affected, another more interesting question would be how gender norms enhance the effects of other determinants for mental health and wellbeing, depending on what gender norms you speak of, they can have a negative or positive impact on health outcomes	1	are you referring to ICD understandings of mental health? this is a bit tricky as gender dyphoria e.g. is classified a mental health disorder. but I would argue that any mental health diagnosis is gendered as often the symptoms are reported already through a gendered lens. other relevant areas: neurodiverstity (in relation to playing social roles in school and masking symptoms) and its many co-mo…	2	life course perspective would also massively change the types of mental health symptoms experiences (e.g. puberty, menopause, parenthood)	1	have a look here https://www.researchgate.net/publication/49951184_Politics_and_health/figures?lo=1 generally if you talk about social environments, have a look at what human geographers have done here.. we need to talk about neighbourhoods/cities/green and blue spaces/socio-economic opportunities (work/education), I also would carefully argue that national and global (almost impossible to make s…	would also argue that there is not a huge difference between inter-relational and community...	4	4
20	20	46	NA	5	2	1	3	4	NA	0	NA	4	4	3	3	3	2	2	NA	1	minority stress model, relates to mechanisms behind worse mental health outcomes of marginalized groups, e.g. gender non-conforming persons	adhering to the male gaze (for adolescent girls), thus being constantly under self- and others'-surveillance in regard to appearance and aesthetics, body norms etc. care-related behavior norms e.g. being more aware of others' than own needs, remaining silent or taking up less space (adolescent girls), being ostracized for being to "sassy" - vs. socially awarded "assertiveness" of young boys	adhering to the male gaze (for adolescent girls), thus being constantly under self- and others'-surveillance in regard to appearance and aesthetics, body norms etc. care-related behavior norms e.g. being more aware of others' than own needs, remaining silent or taking up less space (adolescent girls), being ostracized for being to "sassy" - vs. socially awarded "assertiveness" of young boys	1	NA	4	3	4	4	1	3	1	1	1	0	3	1	3	3	NA	1	eating behavior (relates to body image); stress	NA	NA	1	para-social relationship levels (e.g. with social media acteurs or artists)	NA	4	1
21	21	48	NA	1	3	5	2	4	I chose this order because I thought it makes sense in light of trying to figure out one's own sex / gender identity and sexuality followed by the socially-determined gender roles and relations and the product of those aspects shapes how one expresses their gender. I do realize that those aspects are not separate from one another and more than one could come into play at the same time, but I trie…	0	NA	4	4	4	4	4	3	4	NA	NA	NA	- Girls are more emotional and boys are more logical. (for both adolescent boys and girls) - Specific types of toys / video games each of the genders are "allowed" to play with (dolls for girls / guns for boys) - Specific norms regarding expressing oneself (type / colours of clothes to wear - boys don't wear pink) - Also that boys must be hard and macho. - Girls should be quite and must not speak…	- The notion that girls are more emotional may lead to their feelings not to be taken seriously. - Not learning how to express different emotions could lead boys to express them only as anger leading to potential violence. - Restrictions related to self-expression (toys - clothes) could impair identity development and lead to them having to lead a double life. - Girls being raised with the idea t…	2	Some of the aforementioned gender norms may not apply to the German / European context and are mainly derived from my middle Eastern background. I think that considering gender norms in different cultures is very important to avoid developing a eurocentric conceptual framework and to facilitate its transferability / modifiability to suit other contexts.	4	3	3	4	4	2	2	3	4	4	4	3	4	4	NA	0	NA	1	NA	0	NA	NA	4	1
[truncated: 25 more columns]
