# Supplementary material for: Correction: Gender and mental health of adolescents: A conceptual framework developed in a Delphi study
Source: PLoS One. 2026 Apr 8;21(4):e0346634. doi: 10.1371/journal.pone.0346634 (PMC13061248; doi:10.1371/journal.pone.0346634)
Supplement: S1 Data — (ZIP) [file pone.0346634.s001.zip › DataDelphiRound2_YesNo.csv]

	Response ID	These gender concepts are included in the conceptual framework: Gender identity ? Sex assigned at birth ? If any, which of those following gender concepts should also be included in the conceptual framework on gender (norms), the social environment and the mental health of adolescents? Please keep in mind that we can only include the most relevant aspects into the quantitative framework. [Sex/gen…	These gender concepts are included in the conceptual framework: Gender identity ? Sex assigned at birth ? If any, which of those following gender concepts should also be included in the conceptual framework on gender (norms), the social environment and the mental health of adolescents? Please keep in mind that we can only include the most relevant aspects into the quantitative framework. [Sex/gen…	These gender concepts are included in the conceptual framework: Gender identity ? Sex assigned at birth ? If any, which of those following gender concepts should also be included in the conceptual framework on gender (norms), the social environment and the mental health of adolescents? Please keep in mind that we can only include the most relevant aspects into the quantitative framework. [Sex/gen…	These gender concepts are included in the conceptual framework: Gender identity ? Sex assigned at birth ? If any, which of those following gender concepts should also be included in the conceptual framework on gender (norms), the social environment and the mental health of adolescents? Please keep in mind that we can only include the most relevant aspects into the quantitative framework. [Sexual …	If you wish, please comment on your rating!...11	Are you aware of any (validated) instrument(s) that covers gender identity?	Please tell us the name of the (validated) instrument(s)....13	Please suggest possible questionnaire items that cover gender identity.	Are you aware of any (validated) instrument(s) that covers sex assigned at birth?	Please tell us the name of the (validated) instrument(s)....16	Please suggest possible questionnaire items that cover sex assigned at birth.	Are you aware of any (validated) instrument(s) that covers sex/gender expression?	Please tell us the name of the (validated) instrument(s)....19	Please suggest possible questionnaire items that cover sex/gender expression.	Are you aware of any (validated) instrument(s) that covers sex/gender relations?	Please tell us the name of the (validated) instrument(s)....22	Please suggest possible questionnaire items that cover sex/gender relations.	Are you aware of any (validated) instrument(s) that covers sex/gender roles?	Please tell us the name of the (validated) instrument(s)....25	Please suggest possible questionnaire items that cover sex/gender roles.	Are you aware of any (validated) instrument(s) that covers sexual orientation (sexuality)?	Please tell us the name of the (validated) instrument(s)....28	Please suggest possible questionnaire items that cover sexual orientation (sexuality).	These gender approaches are reflected in the conceptual framework: Multidimensionality approach ? Multilevel approach ? Intersectionality approach ? Gender power relations lens ? If any, which of the following gender approaches should also be reflected in the conceptual framework? Please keep in mind that we can only include the most relevant aspects into the quantitative framework. [Gender conti…	These gender approaches are reflected in the conceptual framework: Multidimensionality approach ? Multilevel approach ? Intersectionality approach ? Gender power relations lens ? If any, which of the following gender approaches should also be reflected in the conceptual framework? Please keep in mind that we can only include the most relevant aspects into the quantitative framework. [Gender spect…	These gender approaches are reflected in the conceptual framework: Multidimensionality approach ? Multilevel approach ? Intersectionality approach ? Gender power relations lens ? If any, which of the following gender approaches should also be reflected in the conceptual framework? Please keep in mind that we can only include the most relevant aspects into the quantitative framework. [Embodiment a…	These gender approaches are reflected in the conceptual framework: Multidimensionality approach ? Multilevel approach ? Intersectionality approach ? Gender power relations lens ? If any, which of the following gender approaches should also be reflected in the conceptual framework? Please keep in mind that we can only include the most relevant aspects into the quantitative framework. [Decolonial l…	If you wish, please comment on your rating!...34	The gender approaches will not be presented as their own categories in the conceptual framework. Instead, they will be reflected by the other categories (gender, gender norms, social environment levels, mental health) and the way these categories are represented in the framework. For example: the multilevel approach is reflected in the different social environment levels that are relevant for ado…	How can the multilevel approach be reflected in the framework?	How can the intersectionality approach be reflected in the framework?	How can the power relations lens be reflected in the framework?	How can the gender continuum be reflected in the framework?	How can the gender spectrum be reflected in the framework?	How can the embodiment approach be reflected in the framework?	How can the decolonial lens be reflected in the framework?	Derived from all your proposed gender norms, we are suggesting categorizations for gender norms. We are suggesting two axes of categorizations. 1: This is our first suggestion for a categorization of gender norms (for boys and girls). It was derived from the suggestions in round 1 and covers the content-related areas where gender norms occur. Behaviour norms ? Body and appearance norms ? Sexual a…	If you wish, please comment on your rating!...44	If you want, please propose another suggestion for a categorization of gender norms.	Are you aware of any existing models/theories/frameworks that include any relevant categorization of gender norms? If so, please describe.	Is there something you would like to add that has not been addressed in this part or is there something you would like to comment on?	Is there something you would like to add that has not been addressed in this part or is there something you would like to comment on? [Comment]	These mental health outcomes are included in the conceptual framework: Mental, social and physical well-being Depressiveness Connectedness Body image Happiness Risky behaviour If any, which of the following mental health outcomes should also be included in the conceptual framework on gender (norms), the social environment and the mental health of adolescents? Please keep in mind that we can only …	These mental health outcomes are included in the conceptual framework: Mental, social and physical well-being Depressiveness Connectedness Body image Happiness Risky behaviour If any, which of the following mental health outcomes should also be included in the conceptual framework on gender (norms), the social environment and the mental health of adolescents? Please keep in mind that we can only …	These mental health outcomes are included in the conceptual framework: Mental, social and physical well-being Depressiveness Connectedness Body image Happiness Risky behaviour If any, which of the following mental health outcomes should also be included in the conceptual framework on gender (norms), the social environment and the mental health of adolescents? Please keep in mind that we can only …	These mental health outcomes are included in the conceptual framework: Mental, social and physical well-being Depressiveness Connectedness Body image Happiness Risky behaviour If any, which of the following mental health outcomes should also be included in the conceptual framework on gender (norms), the social environment and the mental health of adolescents? Please keep in mind that we can only …	These mental health outcomes are included in the conceptual framework: Mental, social and physical well-being Depressiveness Connectedness Body image Happiness Risky behaviour If any, which of the following mental health outcomes should also be included in the conceptual framework on gender (norms), the social environment and the mental health of adolescents? Please keep in mind that we can only …	These mental health outcomes are included in the conceptual framework: Mental, social and physical well-being Depressiveness Connectedness Body image Happiness Risky behaviour If any, which of the following mental health outcomes should also be included in the conceptual framework on gender (norms), the social environment and the mental health of adolescents? Please keep in mind that we can only …
1	5	1	1	1	1	NA	1	NA	NA	1	NA	NA	1	NA	NA	1	NA	NA	1	NA	NA	1	NA	NA	0	1	0	1	NA	I think they can also be integrated across the different categories - perhaps expanded the social environment levels to a full socio ecological model.	As above.	As above.	Suggest integrating across the power and control wheel.	NA	N;A	NA	Important to highlight in the socio ecological model/power and control wheel the traditional structures of colonialism that reinforce patriarchal structures.	2	NA	NA	NA	1	NA	0	0	0	0	1	1
2	8	1	0	1	1	NA	1	NA	I am not sure what is asked of me here. is this to capture gender identity of the person filling out the questionnaire or about if that person struggled with gender identity? I am also not sure what is meant by 'any validated instrument'.	1	NA	NA	1	NA	NA	NA	NA	NA	1	NA	NA	1	NA	NA	0	0	0	1	NA	I am not sure, sorry.	I am not sure, sorry.	should be implemented throughout to not just pay lip service to it but truly reflect intersectionality	also reflect on the process of creating the framework	NA	NA	NA	Who is asked and why? are marginalized voices being given a space? Has Indigenous literature been explored?	1	Should include a more gender fluid perspective except for just 'boys and girls' that description is not necessarily inclusive of trans-people or two-spirited people.	NA	No.	NA	NA	0	0	1	1	1	1
3	9	0	0	1	0	NA	1	NA	NA	1	NA	NA	NA	NA	NA	NA	NA	NA	1	NA	NA	NA	NA	NA	0	0	0	1	NA	NA	NA	NA	NA	NA	NA	NA	NA	2	NA	NA	NA	1	NA	0	1	0	0	0	0
4	12	1	1	1	0	NA	2	Diversity Minimal Item Set (Stadler et al. 2023)	NA	2	Diversity Minimal Item Set (Stadler et al. 2023)	NA	1	NA	How do you prefer to express your gender identity?	1	NA	NA	1	NA	NA	NA	NA	NA	1	1	0	0	NA	NA	NA	NA	NA	NA	NA	NA	NA	2	NA	NA	NA	NA	NA	1	0	0	1	1	1
5	14	1	0	0	0	NA	1	NA	NA	1	NA	Which sex were you assigned at birth? or What is your sex according your birth certificate?	1	NA	Which gender do you identify yourself?	NA	NA	NA	NA	NA	NA	NA	NA	NA	0	1	0	0	NA	NA	NA	NA	NA	NA	NA	NA	NA	2	NA	NA	NA	1	NA	0	0	0	0	1	0
6	15	0	1	1	0	Gender roles and gender relations are strong underlying determinants of adolescents' access to resources, moreover, they can be shaped and engrained deep in society at an early stage thereby fostering systemic injustices	1	NA	A two step question asking for gender assigned at birth, and current gender.	1	NA	NA	NA	NA	NA	1	NA	NA	1	NA	NA	NA	NA	NA	1	0	0	0	NA	Multidimensionality can be reflected by extrapolating each concept to visualize or add examples of how gender is experienced or perceived by adolescents	By borrowing from the concepts of the socio-ecological model, varying levels can be illustrated to explain how gender issues manifest and/or are experienced by adolescents.	Intersectionality can be reflected by including some common socio-determinants such as race, socio-economic status, etc., to explain how gender issues manifest and/or are experienced by adolescents.	Power relationships can be conceptualized in accordance to the socio-ecological levels, for example at interpersonal or community or society level.	Not sure	NA	NA	NA	2	Option 2 is a good option, as long as you do not make the examples too descriptive or the examples themselves do not perpetuate stereotypical characterizations	NA	No	NA	NA	0	0	1	0	1	0
7	16	0	1	1	0	NA	1	NA	NA	1	NA	NA	NA	NA	NA	1	NA	NA	1	NA	NA	NA	NA	NA	0	1	0	0	NA	How we perceive someone is closely related to stereotypes about gender. Usually when we meet new people, and don't know detailed information about that person, what we first use is information about gender. Based on gender, whether male or female, we indirectly have a general idea about that person. Stereotypes regarding gender are also influenced by age, culture and sexual orientation. An exampl…	How a person's gender identity is formed comes from the beliefs and perceptions they understand starting from the family environment as a role model. when an individual's external environment, such as the family, really respects and respects men compared to women because of the existing concept of patriarchy, then men will be the main ones in everything in life which may have an impact on the imb…	In the concept of patriarchy, men will be the main ones in all things in life which may have an impact on the imbalance of rights obtained by some people within the family or community. For example, when they want to make a decision, women do not have the right to speak.	In certain cultures, there are some areas that still apply a caste environment where the lowest level does not have the right to speak and only accepts orders from the highest caste in deciding things.	NA	One of the ways in which the broad spectrum of human gender is proven is Bugis culture, which classifies humans into five gender types, one of which does not even include male or female. First, men, both physically and in their role in daily life. Second, women in anatomy and role. Third, women who look like men. Fourth, men who look like women. Fifth, groups that are not included in the four are…	NA	NA	2	NA	NA	NA	1	NA	1	1	1	0	1	0
8	17	0	1	0	0	NA	1	NA	NA	1	NA	NA	NA	NA	NA	1	NA	NA	NA	NA	NA	NA	NA	NA	0	0	0	1	NA	Nothing to add	Nothing to add	Nothing to add	Nothing to add	NA	NA	NA	NA	2	NA	NA	NA	1	NA	0	0	1	0	1	0
9	19	1	1	1	1	NA	1	NA	NA	1	NA	NA	1	NA	NA	1	NA	NA	1	NA	NA	1	NA	NA	1	0	0	1	NA	The multidimensionality approach can be reflected in the framework through gender norms and stereotypes and where adolescents are positioned in relation to such norms and stereotypes.	As mentioned in the example, the multilevel approach can be reflected in the different social environment levels which affect adolescents.	The intersectionality approach can be reflected by showing how the intersection between gender identity and other aspects influence the mental health of adolescents and which subgroups are disproportionally disadvantaged in terms of mental health in comparison to others.	NA	NA	NA	NA	Through collaborative conceptualisation of the framework between experts from both the majority and minority worlds and refraining from creating a Western framework that can be adapted.	3	NA	I believe that categorising gender norms perpetuates the notion that individuals belonging to a specific gender should be / act in a certain way which contradicts the gender continuum aspect as to where the boundaries between the different categories should lie. I would refrain from creating any gender norms and advocate for dismantling existing ones.	NA	NA	NA	1	0	0	0	1	0
10	20	0	0	1	1	NA	2	https://www.cdc.gov/hiv/clinicians/transforming-health/health-care-providers/collecting-sexual-orientation.html; https://www.nyc.gov/assets/acs/pdf/lgbtq/Respectfully_Asking_SOGI_Questions.pdf	NA	1	NA	https://www.cdc.gov/hiv/clinicians/transforming-health/health-care-providers/collecting-sexual-orientation.html; https://www.nyc.gov/assets/acs/pdf/lgbtq/Respectfully_Asking_SOGI_Questions.pdf	NA	NA	NA	NA	NA	NA	2	https://www.nyc.gov/assets/acs/pdf/lgbtq/Respectfully_Asking_SOGI_Questions.pdf	NA	2	https://www.cdc.gov/hiv/clinicians/transforming-health/health-care-providers/collecting-sexual-orientation.html; https://www.nyc.gov/assets/acs/pdf/lgbtq/Respectfully_Asking_SOGI_Questions.pdf	NA	1	0	0	0	I think it's important to also consider to what extent individuals see themselves as "masculine" or "feminine" (or both/neither), which doesn't seem to be fully captured by the other approaches included so far.	I'm unsure what is meant by "multidimensionality approach" in this context.	I think you have already answered that question above :-)	...by taking into account other relevant individual-level characteristics (socio-economic status, etc.).	I'm not sure I would include it in the framework at all.	...by asking individuals to self-position themselves on a masculine-feminine continuum.	NA	NA	NA	2	NA	This isn't a suggestion for an alternative categorization, but I think it might be worth considering distinguishing between personality norms (which is what the examples given are actually about, rather than behavior) and norms specifically related to (health) behaviors.	NA	1	NA	0	0	0	1	0	1
11	21	1	1	1	1	NA	2	Ho, Felicity, and Alexander J. Mussap. n.d. “The Gender Identity Scale: Adapting the Gender Unicorn to Measure Gender Identity.” Psychology of Sexual Orientation and Gender Diversity 6 (2): 217–31.	NA	1	NA	male; female; intersex/divers; no entry	1	NA	NA	1	NA	NA	1	NA	NA	1	NA	NA	0	0	1	1	NA	NA	NA	NA	NA	NA	NA	NA	NA	1	I don't think that the differenciation between descriptive and prescriptive norms is useful. Descriptive suggests that the reality is described by these norms, which is misleading.	NA	NA	2	Refering to your definition of gender identity: &amp;quot;male&amp;quot; and &amp;quot;female&amp;quot; actually refer to sex, not gender. Man or woman are the common categories of gender identity.	0	0	0	0	0	0
12	22	0	0	1	0	I think we need data on people's understanding and experiences of either gender roles or gender relations in order to study gender norms.	1	NA	I am only familiar with a single question such as "What is your current gender identity?" with response options including, woman, man, non-binary, genderqueer, prefer not to state, etc.	1	NA	I am only familiar with a single question such as "What sex were you assigned at birth?" with response options, female, male, intersex, prefer not to state	NA	NA	NA	NA	NA	NA	1	NA	I have used attitude questions from the World Values Survey, for example: If a woman earns more money than her husband, it's almost certain to cause problems; or It is important for a woman to have children as soon as possible after she has married	NA	NA	NA	1	0	0	0	I think it's important to measure gender on a continuum because I don't think we should be categorizing gender identity. By categorizing people, we perpetuate the notion that we all need to fit into some category that may not, in fact, fit!	The multidimensionality approach can be captured by questions asked of adolescents about their understanding and perceptions of gender roles in society.	If questions are not asked specifically about gender norms at different ecological levels, then perhaps the multilevel approach could be represented by aggregating responses to gender questions to school, community or region of respondents.	The intersectionality approach can be reflected by capturing other aspects of adolescents identity and lived experiences that can lead to feeling marginalized (or not), including age, race, ethnicity, language, literacy, religion, houseless-ness, and disability.	Power relations lens might be reflected in the framework by capturing their attitudes, understanding, and perceptions around decision-making in households, in schools, in intimate partnerships, and in the workplace.	The gender continuum can be reflected by expanding our measurement of gender identity beyond the binary or categorical and acknowledging that we are all on a continuum. We can re-conceive gender identity as an underlying construct, even a multi-dimensional construct, and then we can build measurement models to obtain an estimate of individuals' identity on a continuum.	NA	NA	NA	2	NA	I like suggestion 2 but I'd like to us to add a 3rd column that looks forward and considers where we are headed. What are some of the shifting trends? If we don't ask adolescents what they want to be able to do or what they would like to have accepted - aren't we simply reinforcing existing norms?	http://genderedinnovations.stanford.edu/terms/gender.html	1	NA	0	0	0	0	1	0
[truncated: 96 more columns]
