# Supplementary material for: Correction: Gender and mental health of adolescents: A conceptual framework developed in a Delphi study
Source: PLoS One. 2026 Apr 8;21(4):e0346634. doi: 10.1371/journal.pone.0346634 (PMC13061248; doi:10.1371/journal.pone.0346634)
Supplement: S1 Data — (ZIP) [file pone.0346634.s001.zip › DataDelphiRound3_YesNo.csv]

	Response ID	These are the constructs for the conceptual framework that are based on the results of Delphi round 2. This initial conceptual framework includes the constructs that reached consensus in the first two Delphi rounds: Gender norms of social environment, sex assigned at birth, gender identity, gender norms, competencies, gender roles and mental health. Gender norms of social environment are measured…	If you wish, please comment on the statements above!	We are now looking for assumptions about causal relationships (one event causes the effect of another event, also referred to as cause-and-effect relationships) between these constructs for possible quantitative analyses.	Starting from sex assigned at birth, with which other construct(s) (in blue) would you assume a causal relationship? [Sex assigned at birth has an influence on individual gender norms]	Starting from sex assigned at birth, with which other construct(s) (in blue) would you assume a causal relationship? [Sex assigned at birth has an influence on gender roles]	Starting from sex assigned at birth, with which other construct(s) (in blue) would you assume a causal relationship? [Sex assigned at birth has an influence on competencies]	Starting from sex assigned at birth, with which other construct(s) (in blue) would you assume a causal relationship? [Sex assigned at birth has an influence on mental health]	Starting from sex assigned at birth, with which other construct(s) (in blue) would you assume a causal relationship? [Sex assigned at birth has an influence on gender identity]	Starting from sex assigned at birth, with which other construct(s) (in blue) would you assume a causal relationship? [Sex assigned at birth has an influence on gender norms of social environment]	Starting from current gender identity, with which other construct(s) (in blue) would you assume a causal relationship? [Gender identity has an influence on gender norms]	Starting from current gender identity, with which other construct(s) (in blue) would you assume a causal relationship? [Gender identity has an influence on gender roles]	Starting from current gender identity, with which other construct(s) (in blue) would you assume a causal relationship? [Gender identity has an influence on competencies]	Starting from current gender identity, with which other construct(s) (in blue) would you assume a causal relationship? [Gender identity has an influence on mental health]	Starting from current gender identity, with which other construct(s) (in blue) would you assume a causal relationship? [Gender identity has an influence on gender norms of social environment]	Starting from gender norms of the social environment, with which other construct(s) (in blue) would you assume a causal relationship? [Gender norms of social environment have an influence on gender norms]	Starting from gender norms of the social environment, with which other construct(s) (in blue) would you assume a causal relationship? [Gender norms of social environment have an influence on gender roles]	Starting from gender norms of the social environment, with which other construct(s) (in blue) would you assume a causal relationship? [Gender norms of social environment have an influence on competencies]	Starting from gender norms of the social environment, with which other construct(s) (in blue) would you assume a causal relationship? [Gender norms of social environment have an influence on mental health]	Starting from gender norms of the social environment, with which other construct(s) (in blue) would you assume a causal relationship? [Gender norms of social environment have an influence on gender identity]	Starting from (individual) gender norms, with which other construct(s) (in blue) would you assume a causal relationship? [Gender norms have an influence on gender roles]	Starting from (individual) gender norms, with which other construct(s) (in blue) would you assume a causal relationship? [Gender norms have an influence on competencies]	Starting from (individual) gender norms, with which other construct(s) (in blue) would you assume a causal relationship? [Gender norms have an influence on mental health]	Starting from (individual) gender norms, with which other construct(s) (in blue) would you assume a causal relationship? [Gender norms have an influence on gender identity]	Starting from (individual) gender norms, with which other construct(s) (in blue) would you assume a causal relationship? [Gender norms have an influence on gender norms of social environment]	Starting from gender roles, with which other construct(s) (in blue) would you assume a causal relationship? [Gender roles have an influence on gender norms]	Starting from gender roles, with which other construct(s) (in blue) would you assume a causal relationship? [Gender roles have an influence on competencies]	Starting from gender roles, with which other construct(s) (in blue) would you assume a causal relationship? [Gender roles have an influence on mental health]	Starting from gender roles, with which other construct(s) (in blue) would you assume a causal relationship? [Gender roles have an influence on gender identity]	Starting from gender roles, with which other construct(s) (in blue) would you assume a causal relationship? [Gender roles have an influence on gender norms of social environment]	Starting from competencies, with which other construct(s) (in blue) would you assume a causal relationship? [Competencies have an influence on gender norms]	Starting from competencies, with which other construct(s) (in blue) would you assume a causal relationship? [Competencies have an influence on gender roles]	Starting from competencies, with which other construct(s) (in blue) would you assume a causal relationship? [Competencies have an influence on mental health]	Starting from competencies, with which other construct(s) (in blue) would you assume a causal relationship? [Competencies have an influence on gender identity]	Starting from competencies, with which other construct(s) (in blue) would you assume a causal relationship? [Competencies have an influence on gender norms of social environment]	If you wish, please comment on your ratings!...41	In the last Delphi round, there was a consensus on including gender roles in the conceptual framework. We propose operationalising gender roles with “time spent on gender-typed activities” (e.g. domestic chores for household, work in family business/income generating activities, care for others).Do you find this proposition adequate to operationalise gender roles of adolescents?	Please suggest another operationalisation for gender roles.	Please take a look at the suggested social positions forming an intersectional perspective (in light green on the left of the proposed conceptual framework). Do you find the proposed social positions relevant for adolescents?	Please make another suggestion for the social position variables....45	Do you find the proposed social positions complete for an intersectional perspective?	Please make another suggestion for the social position variables....47	In the last Delphi round, we concluded on the social environment levels (individual, household, community, political, digital). Please select the actors who are most likely to influence adolescents’ gender norms. We integrated your suggestions from the first Delphi round. [Family]	In the last Delphi round, we concluded on the social environment levels (individual, household, community, political, digital). Please select the actors who are most likely to influence adolescents’ gender norms. We integrated your suggestions from the first Delphi round. [Peers/Friends]	In the last Delphi round, we concluded on the social environment levels (individual, household, community, political, digital). Please select the actors who are most likely to influence adolescents’ gender norms. We integrated your suggestions from the first Delphi round. [School environment [e.g. teachers, classmates etc.]]	In the last Delphi round, we concluded on the social environment levels (individual, household, community, political, digital). Please select the actors who are most likely to influence adolescents’ gender norms. We integrated your suggestions from the first Delphi round. [Sport group]	In the last Delphi round, we concluded on the social environment levels (individual, household, community, political, digital). Please select the actors who are most likely to influence adolescents’ gender norms. We integrated your suggestions from the first Delphi round. [Faith club]	In the last Delphi round, we concluded on the social environment levels (individual, household, community, political, digital). Please select the actors who are most likely to influence adolescents’ gender norms. We integrated your suggestions from the first Delphi round. [Clubs (hobby-based groubs)]	In the last Delphi round, we concluded on the social environment levels (individual, household, community, political, digital). Please select the actors who are most likely to influence adolescents’ gender norms. We integrated your suggestions from the first Delphi round. [Role models]
1	15	NA	NA	NA	Yes	Yes	No	No	No	No	Yes	Yes	No	No	No	No	Yes	Yes	No	No	Yes	Yes	No	No	No	No	Yes	No	No	No	No	No	No	No	Yes	NA	Yes	NA	Yes	NA	Yes	NA	Yes	Yes	Yes	No	No	No	No
2	17	NA	NA	NA	Yes	No	Yes	Yes	Yes	No	No	Yes	Yes	Yes	No	Yes	Yes	No	Yes	No	Yes	Yes	Yes	No	Yes	Yes	No	Yes	No	Yes	Yes	No	Yes	No	Yes	NA	No	In my opinion, additionally to time spent on activities the intensity of attitudes (e.g. stronger empathy, conscientiousness, agreeableness, agency/communion) should be included	Yes	NA	No	I would add migration history in the family and accumulated wealth of the family (Vermögen)	Yes	Yes	Yes	No	No	No	No
3	18	NA	NA	NA	Yes	Yes	No	Yes	Yes	Yes	Yes	Yes	No	Yes	Yes	Yes	Yes	No	Yes	Yes	Yes	No	Yes	Yes	Yes	No	No	Yes	No	No	No	No	Yes	No	No	NA	Yes	NA	Yes	NA	Yes	NA	Yes	Yes	Yes	Yes	Yes	Yes	Yes
4	19	NA	NA	NA	Yes	Yes	No	Yes	Yes	Yes	Yes	Yes	Yes	Yes	Yes	Yes	Yes	Yes	Yes	No	Yes	Yes	Yes	No	Yes	No	Yes	Yes	No	No	No	No	Yes	No	No	NA	Yes	NA	Yes	NA	Yes	NA	Yes	Yes	Yes	Yes	Yes	Yes	Yes
5	20	NA	The term "Individual" gender norms doesn't make sense to me (I don't think of "norms" as an individual trait) and "Gender norms of social environment" is awkward and confusing. I think what is described for individual norms could be more simply called "individual gendered behaviors" and "norms" could be retained only at a social level.	NA	Yes	Yes	Yes	Yes	Yes	No	Yes	Yes	Yes	Yes	No	Yes	Yes	Yes	Yes	Yes	No	Yes	Yes	No	Yes	Yes	Yes	Yes	No	Yes	No	No	Yes	No	Yes	I replaced {individual) "gender norms" with gendered behaviors in all of my thinking. I always assumed that the bolded factor was the "cause" and the options the "effects" since causal relationships assume a direction.	Yes	NA	Yes	NA	Yes	NA	Yes	Yes	Yes	No	No	No	No
6	21	NA	NA	NA	Yes	Yes	No	Yes	Yes	Yes	Yes	Yes	Yes	Yes	No	Yes	Yes	Yes	Yes	Yes	Yes	Yes	Yes	No	No	No	Yes	Yes	No	No	No	Yes	Yes	No	No	NA	Yes	NA	Yes	NA	No	Regional setting (rural/urban) may be relevant especially for adolescents, and country (region) of origin (own or of parents)	Yes	Yes	Yes	Yes	Yes	Yes	Yes
7	23	NA	Definition of gender roles is missing.	NA	Yes	No	Yes	Yes	Yes	No	No	No	Yes	Yes	No	Yes	Yes	Yes	Yes	Yes	No	Yes	Yes	Yes	No	Yes	Yes	Yes	Yes	No	No	No	Yes	No	No	NA	Yes	NA	No	What about (adverse) childhood experiences?	No	See above.	Yes	Yes	Yes	Yes	Yes	No	No
8	24	NA	NA	NA	Yes	No	No	Yes	No	Yes	Yes	Yes	Yes	Yes	Yes	Yes	Yes	Yes	Yes	No	Yes	Yes	Yes	No	Yes	Yes	Yes	Yes	No	Yes	Yes	No	Yes	No	Yes	I replied but honestly do not feel comfortable or qualified to answer this as I am not trained enough to differentiate the nuances between the terms.	Yes	NA	Yes	NA	No	Immigration status, language spoken (in comparison to dominant language in country of residence)	Yes	Yes	Yes	Yes	Yes	Yes	Yes
9	26	NA	I think the constructs and approaches are quite well-selected.	NA	Yes	Yes	Yes	Yes	Yes	Yes	Yes	Yes	Yes	Yes	Yes	Yes	Yes	No	Yes	Yes	Yes	No	Yes	Yes	Yes	No	Yes	Yes	No	No	Yes	Yes	Yes	No	Yes	NA	No	I don't think the time spent is enough on its own. Maybe it should be combined with individual's perspective as to how far they agree with the gendered nature of such activities. E.g. I think it is different whether one female thinks that income-generating activities are actually not a male-type activity while another female thinks they are, even if they spend the same time at work, because there…	No	I am not sure if employment should be included if they are adolescents, otherwise it would be child labor, right? Or is there something else meant by that? Also, I am not sure about social position as a social position variable, because what determines social position is the intersection of the other variables.	No	I would also suggest migration status to be an additional variable to avoid ethnicity being falsely considered as a proxy for migration status and be more nuanced in depicting social position.	Yes	Yes	Yes	Yes	Yes	Yes	Yes
[truncated: 34 more columns]
